# Supplementary material for: Trends in colorectal cancer burden attributable to lifestyle in China (1990–2021): based on the global burden of disease study, revealing declining impact of dietary factors and rising influence of tobacco, alcohol, and obesity
Source: J Health Popul Nutr. 2026 Jan 21;45:64. doi: 10.1186/s41043-026-01239-4 (PMC12908349; doi:10.1186/s41043-026-01239-4)
Supplement: Supplementary file 1 — Supplementary Material 1 [file 41043_2026_1239_MOESM1_ESM.xlsx]

## Sheet: S Table 1
S Table 1: Age-period-cohort analysis of CRC due to diet low in whole grains in China, 1992-2021.
Group	Variable	Coef (95%CI)	Relative Risk	P-value
age	25-39 years	-2.39 (-2.45 ,-2.33 )	0.09	P<0.001
	30-34 years	-1.77 (-1.81 ,-1.72 )	0.17	P<0.001
	35-39 years	-1.34 (-1.38 ,-1.31 )	0.26	P<0.001
	40-44 years	-1.02 (-1.05 ,-0.99 )	0.36	P<0.001
	45-49 years	-0.75 (-0.78 ,-0.73 )	0.47	P<0.001
	50-54 years	-0.4 (-0.42 ,-0.38 )	0.67	P<0.001
	55-59 years	-0.1 (-0.11 ,-0.08 )	0.91	P<0.001
	60-64 years	0.14 (0.12 ,0.15 )	1.15	P<0.001
	65-69 years	0.39 (0.37 ,0.41 )	1.48	P<0.001
	70-74 years	0.72 (0.71 ,0.74 )	2.06	P<0.001
	75-79 years	0.99 (0.97 ,1.01 )	2.69	P<0.001
	80-84 years	1.16 (1.13 ,1.18 )	3.18	P<0.001
	85-89 years	1.43 (1.4 ,1.46 )	4.19	P<0.001
	90-94 years	1.59 (1.55 ,1.63 )	4.89	P<0.001
	95+ years	1.35 (1.27 ,1.43 )	3.84	P<0.001
period	1992-1996	-0.21 (-0.22 ,-0.19 )	0.81	P<0.001
	1997-2001	-0.15 (-0.16 ,-0.13 )	0.86	P<0.001
	2002-2006	-0.06 (-0.07 ,-0.05 )	0.95	P<0.001
	2007-2011	0.02 (0.01 ,0.03 )	1.02	P<0.001
	2012-2016	0.12 (0.11 ,0.14 )	1.13	P<0.001
	2017-2021	0.26 (0.25 ,0.28 )	1.3	P<0.001
cohort	1897-1901	0.91 (0.59 ,1.23 )	2.48	P<0.001
	1902-1906	0.92 (0.8 ,1.03 )	2.51	P<0.001
	1907-1911	0.81 (0.74 ,0.88 )	2.24	P<0.001
	1912-1916	0.7 (0.64 ,0.76 )	2.02	P<0.001
	1917-1921	0.64 (0.59 ,0.69 )	1.89	P<0.001
	1922-1926	0.57 (0.53 ,0.62 )	1.77	P<0.001
	1927-1931	0.51 (0.47 ,0.55 )	1.66	P<0.001
	1932-1936	0.41 (0.38 ,0.45 )	1.51	P<0.001
	1937-1941	0.31 (0.28 ,0.34 )	1.36	P<0.001
	1942-1946	0.18 (0.15 ,0.2 )	1.19	P<0.001
	1947-1951	0.05 (0.03 ,0.08 )	1.05	P<0.001
	1952-1956	-0.1 (-0.12 ,-0.07 )	0.91	P<0.001
	1957-1961	-0.25 (-0.27 ,-0.22 )	0.78	P<0.001
	1962-1966	-0.44 (-0.46 ,-0.41 )	0.65	P<0.001
	1967-1971	-0.54 (-0.56 ,-0.51 )	0.58	P<0.001
	1972-1976	-0.71 (-0.74 ,-0.68 )	0.49	P<0.001
	1977-1981	-0.85 (-0.89 ,-0.8 )	0.43	P<0.001
	1982-1986	-0.95 (-1 ,-0.9 )	0.39	P<0.001
	1987-1991	-1.02 (-1.09 ,-0.96 )	0.36	P<0.001
	1992-1996	-1.15 (-1.29 ,-1.01 )	0.32	P<0.001
CI: Confidence interval

## Sheet: S Table 2
S Table 2: Age-period-cohort analysis of CRC due to diet low in milk in China, 1992-2021.
Group	Variable	Coef (95%CI)	Relative Risk	P-value
age	25-39 years	-2.4 (-2.46 ,-2.34 )	0.09	P<0.001
	30-34 years	-1.96 (-2 ,-1.91 )	0.14	P<0.001
	35-39 years	-1.34 (-1.38 ,-1.31 )	0.26	P<0.001
	40-44 years	-1.01 (-1.04 ,-0.98 )	0.36	P<0.001
	45-49 years	-0.76 (-0.78 ,-0.73 )	0.47	P<0.001
	50-54 years	-0.4 (-0.42 ,-0.38 )	0.67	P<0.001
	55-59 years	-0.1 (-0.11 ,-0.08 )	0.91	P<0.001
	60-64 years	0.13 (0.12 ,0.15 )	1.14	P<0.001
	65-69 years	0.39 (0.37 ,0.41 )	1.48	P<0.001
	70-74 years	0.73 (0.71 ,0.74 )	2.07	P<0.001
	75-79 years	0.99 (0.97 ,1.01 )	2.7	P<0.001
	80-84 years	1.17 (1.15 ,1.2 )	3.23	P<0.001
	85-89 years	1.45 (1.43 ,1.48 )	4.28	P<0.001
	90-94 years	1.62 (1.59 ,1.66 )	5.07	P<0.001
	95+ years	1.47 (1.4 ,1.54 )	4.35	P<0.001
period	1992-1996	-0.19 (-0.21 ,-0.18 )	0.82	P<0.001
	1997-2001	-0.14 (-0.15 ,-0.13 )	0.87	P<0.001
	2002-2006	-0.06 (-0.07 ,-0.05 )	0.95	P<0.001
	2007-2011	0.02 (0.01 ,0.03 )	1.02	0.001
	2012-2016	0.11 (0.1 ,0.13 )	1.12	P<0.001
	2017-2021	0.26 (0.25 ,0.27 )	1.3	P<0.001
cohort	1897-1901	0.94 (0.65 ,1.23 )	2.56	P<0.001
	1902-1906	0.95 (0.84 ,1.06 )	2.59	P<0.001
	1907-1911	0.84 (0.77 ,0.91 )	2.32	P<0.001
	1912-1916	0.73 (0.68 ,0.79 )	2.08	P<0.001
	1917-1921	0.66 (0.61 ,0.71 )	1.94	P<0.001
	1922-1926	0.59 (0.55 ,0.63 )	1.81	P<0.001
	1927-1931	0.52 (0.48 ,0.56 )	1.68	P<0.001
	1932-1936	0.42 (0.39 ,0.45 )	1.52	P<0.001
	1937-1941	0.31 (0.28 ,0.34 )	1.36	P<0.001
	1942-1946	0.17 (0.14 ,0.2 )	1.19	P<0.001
	1947-1951	0.04 (0.02 ,0.07 )	1.04	0.001
	1952-1956	-0.11 (-0.13 ,-0.08 )	0.9	P<0.001
	1957-1961	-0.26 (-0.29 ,-0.24 )	0.77	P<0.001
	1962-1966	-0.46 (-0.49 ,-0.44 )	0.63	P<0.001
	1967-1971	-0.58 (-0.6 ,-0.55 )	0.56	P<0.001
	1972-1976	-0.75 (-0.78 ,-0.72 )	0.47	P<0.001
	1977-1981	-0.88 (-0.92 ,-0.83 )	0.42	P<0.001
	1982-1986	-0.96 (-1.01 ,-0.91 )	0.38	P<0.001
	1987-1991	-0.97 (-1.04 ,-0.9 )	0.38	P<0.001
	1992-1996	-1.2 (-1.34 ,-1.06 )	0.3	P<0.001
CI: Confidence interval

## Sheet: S Table 3
S Table 3: Age-period-cohort analysis of CRC due to diet high in red meat in China, 1992-2021.
Group	Variable	Coef (95%CI)	Relative Risk	P-value
age	25-39 years	-2.4 (-2.46 ,-2.33 )	0.09	P<0.001
	30-34 years	-1.76 (-1.81 ,-1.71 )	0.17	P<0.001
	35-39 years	-1.33 (-1.37 ,-1.29 )	0.26	P<0.001
	40-44 years	-1 (-1.04 ,-0.97 )	0.37	P<0.001
	45-49 years	-0.73 (-0.76 ,-0.71 )	0.48	P<0.001
	50-54 years	-0.39 (-0.41 ,-0.36 )	0.68	P<0.001
	55-59 years	-0.08 (-0.1 ,-0.06 )	0.92	P<0.001
	60-64 years	0.15 (0.13 ,0.17 )	1.16	P<0.001
	65-69 years	0.4 (0.38 ,0.42 )	1.49	P<0.001
	70-74 years	0.73 (0.71 ,0.75 )	2.07	P<0.001
	75-79 years	0.98 (0.96 ,1.01 )	2.68	P<0.001
	80-84 years	1.13 (1.1 ,1.16 )	3.09	P<0.001
	85-89 years	1.42 (1.38 ,1.45 )	4.12	P<0.001
	90-94 years	1.56 (1.52 ,1.61 )	4.77	P<0.001
	95+ years	1.33 (1.24 ,1.41 )	3.76	P<0.001
period	1992-1996	-0.23 (-0.25 ,-0.22 )	0.79	P<0.001
	1997-2001	-0.17 (-0.18 ,-0.15 )	0.85	P<0.001
	2002-2006	-0.07 (-0.08 ,-0.06 )	0.94	P<0.001
	2007-2011	0.03 (0.02 ,0.04 )	1.03	P<0.001
	2012-2016	0.15 (0.13 ,0.16 )	1.16	P<0.001
	2017-2021	0.29 (0.28 ,0.31 )	1.34	P<0.001
cohort	1897-1901	0.88 (0.52 ,1.24 )	2.41	P<0.001
	1902-1906	0.93 (0.8 ,1.06 )	2.52	P<0.001
	1907-1911	0.81 (0.73 ,0.89 )	2.26	P<0.001
	1912-1916	0.7 (0.64 ,0.77 )	2.02	P<0.001
	1917-1921	0.63 (0.58 ,0.69 )	1.88	P<0.001
	1922-1926	0.57 (0.52 ,0.62 )	1.76	P<0.001
	1927-1931	0.5 (0.45 ,0.54 )	1.65	P<0.001
	1932-1936	0.4 (0.36 ,0.44 )	1.5	P<0.001
	1937-1941	0.3 (0.26 ,0.33 )	1.35	P<0.001
	1942-1946	0.16 (0.13 ,0.2 )	1.18	P<0.001
	1947-1951	0.04 (0.01 ,0.07 )	1.04	0.003
	1952-1956	-0.1 (-0.13 ,-0.08 )	0.9	P<0.001
	1957-1961	-0.25 (-0.28 ,-0.22 )	0.78	P<0.001
	1962-1966	-0.44 (-0.46 ,-0.41 )	0.65	P<0.001
	1967-1971	-0.54 (-0.56 ,-0.51 )	0.59	P<0.001
	1972-1976	-0.71 (-0.74 ,-0.67 )	0.49	P<0.001
	1977-1981	-0.83 (-0.88 ,-0.79 )	0.44	P<0.001
	1982-1986	-0.93 (-0.99 ,-0.88 )	0.39	P<0.001
	1987-1991	-1 (-1.08 ,-0.93 )	0.37	P<0.001
	1992-1996	-1.13 (-1.28 ,-0.98 )	0.32	P<0.001
CI: Confidence interval

## Sheet: S Table 4
S Table 4: Age-period-cohort analysis of CRC due to diet high in processed meat in China, 1992-2021.
Group	Variable	Coef (95%CI)	Relative Risk	P-value
age	25-39 years	-2.42 (-2.61 ,-2.24 )	0.09	P<0.001
	30-34 years	-1.74 (-1.88 ,-1.6 )	0.18	P<0.001
	35-39 years	-1.28 (-1.39 ,-1.17 )	0.28	P<0.001
	40-44 years	-0.91 (-1.01 ,-0.82 )	0.4	P<0.001
	45-49 years	-0.63 (-0.7 ,-0.55 )	0.54	P<0.001
	50-54 years	-0.28 (-0.34 ,-0.22 )	0.76	P<0.001
	55-59 years	0.03 (-0.03 ,0.08 )	1.03	0.358
	60-64 years	0.25 (0.2 ,0.31 )	1.29	P<0.001
	65-69 years	0.48 (0.43 ,0.53 )	1.62	P<0.001
	70-74 years	0.77 (0.71 ,0.83 )	2.16	P<0.001
	75-79 years	0.99 (0.91 ,1.06 )	2.68	P<0.001
	80-84 years	0.99 (0.91 ,1.08 )	2.7	P<0.001
	85-89 years	1.25 (1.14 ,1.35 )	3.48	P<0.001
	90-94 years	1.37 (1.23 ,1.51 )	3.94	P<0.001
	95+ years	1.13 (0.87 ,1.39 )	3.1	P<0.001
period	1992-1996	-0.44 (-0.49 ,-0.38 )	0.65	P<0.001
	1997-2001	-0.33 (-0.37 ,-0.28 )	0.72	P<0.001
	2002-2006	-0.14 (-0.17 ,-0.1 )	0.87	P<0.001
	2007-2011	0.1 (0.07 ,0.14 )	1.11	P<0.001
	2012-2016	0.32 (0.28 ,0.35 )	1.37	P<0.001
	2017-2021	0.48 (0.43 ,0.53 )	1.62	P<0.001
cohort	1897-1901	0.91 (-0.29 ,2.1 )	2.48	0.137
	1902-1906	1.06 (0.65 ,1.47 )	2.88	P<0.001
	1907-1911	0.89 (0.63 ,1.15 )	2.44	P<0.001
	1912-1916	0.7 (0.49 ,0.91 )	2.02	P<0.001
	1917-1921	0.55 (0.37 ,0.73 )	1.73	P<0.001
	1922-1926	0.43 (0.27 ,0.59 )	1.54	P<0.001
	1927-1931	0.33 (0.19 ,0.48 )	1.4	P<0.001
	1932-1936	0.23 (0.11 ,0.36 )	1.26	P<0.001
	1937-1941	0.14 (0.03 ,0.25 )	1.15	0.015
	1942-1946	0.02 (-0.08 ,0.12 )	1.02	0.703
	1947-1951	-0.08 (-0.16 ,0.01 )	0.93	0.083
	1952-1956	-0.19 (-0.27 ,-0.12 )	0.83	P<0.001
	1957-1961	-0.31 (-0.38 ,-0.24 )	0.73	P<0.001
	1962-1966	-0.45 (-0.52 ,-0.38 )	0.64	P<0.001
	1967-1971	-0.51 (-0.58 ,-0.44 )	0.6	P<0.001
	1972-1976	-0.64 (-0.72 ,-0.55 )	0.53	P<0.001
	1977-1981	-0.71 (-0.81 ,-0.6 )	0.49	P<0.001
	1982-1986	-0.75 (-0.89 ,-0.62 )	0.47	P<0.001
	1987-1991	-0.78 (-0.95 ,-0.6 )	0.46	P<0.001
	1992-1996	-0.85 (-1.19 ,-0.51 )	0.43	P<0.001
CI: Confidence interval

## Sheet: S Table 5
S Table 5: Age-period-cohort analysis of CRC due to diet low in fiber in China, 1992-2021.
Group	Variable	Coef (95%CI)	Relative Risk	P-value
age	25-39 years	-2.07 (-2.25 ,-1.9 )	0.13	P<0.001
	30-34 years	-1.39 (-1.52 ,-1.26 )	0.25	P<0.001
	35-39 years	-1.01 (-1.12 ,-0.9 )	0.37	P<0.001
	40-44 years	-0.7 (-0.8 ,-0.61 )	0.5	P<0.001
	45-49 years	-0.46 (-0.54 ,-0.38 )	0.63	P<0.001
	50-54 years	-0.2 (-0.27 ,-0.13 )	0.82	P<0.001
	55-59 years	-0.15 (-0.22 ,-0.08 )	0.86	P<0.001
	60-64 years	-0.17 (-0.24 ,-0.1 )	0.84	P<0.001
	65-69 years	-0.05 (-0.12 ,0.03 )	0.95	0.212
	70-74 years	0.03 (-0.05 ,0.11 )	1.03	0.447
	75-79 years	0.62 (0.54 ,0.71 )	1.87	P<0.001
	80-84 years	1.05 (0.96 ,1.15 )	2.86	P<0.001
	85-89 years	1.38 (1.26 ,1.49 )	3.96	P<0.001
	90-94 years	1.58 (1.43 ,1.74 )	4.86	P<0.001
	95+ years	1.54 (1.22 ,1.85 )	4.64	P<0.001
period	1992-1996	0.22 (0.17 ,0.27 )	1.24	P<0.001
	1997-2001	0.11 (0.06 ,0.16 )	1.12	P<0.001
	2002-2006	0.07 (0.03 ,0.11 )	1.07	0.001
	2007-2011	-0.03 (-0.08 ,0.01 )	0.97	0.11
	2012-2016	-0.16 (-0.21 ,-0.11 )	0.85	P<0.001
	2017-2021	-0.21 (-0.26 ,-0.15 )	0.81	P<0.001
cohort	1897-1901	0.74 (-0.26 ,1.75 )	2.11	0.145
	1902-1906	0.73 (0.34 ,1.12 )	2.07	P<0.001
	1907-1911	0.7 (0.46 ,0.94 )	2.02	P<0.001
	1912-1916	0.64 (0.45 ,0.83 )	1.9	P<0.001
	1917-1921	0.59 (0.43 ,0.76 )	1.81	P<0.001
	1922-1926	0.45 (0.3 ,0.6 )	1.57	P<0.001
	1927-1931	0.45 (0.31 ,0.58 )	1.57	P<0.001
	1932-1936	0.38 (0.26 ,0.5 )	1.46	P<0.001
	1937-1941	0.28 (0.17 ,0.39 )	1.32	P<0.001
	1942-1946	0.15 (0.04 ,0.25 )	1.16	0.006
	1947-1951	0.03 (-0.07 ,0.13 )	1.03	0.551
	1952-1956	-0.13 (-0.22 ,-0.05 )	0.87	0.003
	1957-1961	-0.25 (-0.34 ,-0.17 )	0.78	P<0.001
	1962-1966	-0.44 (-0.53 ,-0.35 )	0.64	P<0.001
	1967-1971	-0.48 (-0.57 ,-0.4 )	0.62	P<0.001
	1972-1976	-0.61 (-0.72 ,-0.51 )	0.54	P<0.001
	1977-1981	-0.71 (-0.85 ,-0.57 )	0.49	P<0.001
	1982-1986	-0.78 (-0.96 ,-0.59 )	0.46	P<0.001
	1987-1991	-0.79 (-1.02 ,-0.56 )	0.45	P<0.001
	1992-1996	-0.95 (-1.45 ,-0.44 )	0.39	P<0.001
CI: Confidence interval

## Sheet: S Table 6
S Table 6: Age-period-cohort analysis of CRC due to diet low in calcium in China, 1992-2021.
Group	Variable	Coef (95%CI)	Relative Risk	P-value
age	25-39 years	-2.33 (-2.4 ,-2.26 )	0.1	P<0.001
	30-34 years	-1.65 (-1.69 ,-1.6 )	0.19	P<0.001
	35-39 years	-1.33 (-1.38 ,-1.29 )	0.26	P<0.001
	40-44 years	-1.09 (-1.13 ,-1.06 )	0.34	P<0.001
	45-49 years	-0.88 (-0.92 ,-0.85 )	0.41	P<0.001
	50-54 years	-0.5 (-0.53 ,-0.48 )	0.6	P<0.001
	55-59 years	-0.11 (-0.13 ,-0.08 )	0.9	P<0.001
	60-64 years	0.01 (-0.01 ,0.03 )	1.01	0.427
	65-69 years	0.26 (0.23 ,0.28 )	1.29	P<0.001
	70-74 years	0.64 (0.61 ,0.66 )	1.89	P<0.001
	75-79 years	0.96 (0.94 ,0.99 )	2.61	P<0.001
	80-84 years	1.23 (1.21 ,1.26 )	3.44	P<0.001
	85-89 years	1.53 (1.49 ,1.56 )	4.6	P<0.001
	90-94 years	1.72 (1.67 ,1.77 )	5.58	P<0.001
	95+ years	1.55 (1.46 ,1.65 )	4.73	P<0.001
period	1992-1996	0.12 (0.1 ,0.13 )	1.12	P<0.001
	1997-2001	0.03 (0.02 ,0.05 )	1.03	P<0.001
	2002-2006	0.03 (0.01 ,0.04 )	1.03	P<0.001
	2007-2011	-0.03 (-0.05 ,-0.02 )	0.97	P<0.001
	2012-2016	-0.09 (-0.1 ,-0.07 )	0.92	P<0.001
	2017-2021	-0.06 (-0.07 ,-0.04 )	0.94	P<0.001
cohort	1897-1901	0.86 (0.53 ,1.19 )	2.36	P<0.001
	1902-1906	0.93 (0.8 ,1.05 )	2.52	P<0.001
	1907-1911	0.85 (0.77 ,0.92 )	2.33	P<0.001
	1912-1916	0.75 (0.69 ,0.82 )	2.13	P<0.001
	1917-1921	0.69 (0.64 ,0.75 )	2	P<0.001
	1922-1926	0.62 (0.58 ,0.67 )	1.87	P<0.001
	1927-1931	0.55 (0.5 ,0.59 )	1.73	P<0.001
	1932-1936	0.44 (0.4 ,0.48 )	1.55	P<0.001
	1937-1941	0.32 (0.28 ,0.36 )	1.38	P<0.001
	1942-1946	0.19 (0.15 ,0.22 )	1.21	P<0.001
	1947-1951	0.07 (0.04 ,0.1 )	1.07	P<0.001
	1952-1956	-0.07 (-0.11 ,-0.04 )	0.93	P<0.001
	1957-1961	-0.22 (-0.26 ,-0.19 )	0.8	P<0.001
	1962-1966	-0.43 (-0.46 ,-0.4 )	0.65	P<0.001
	1967-1971	-0.55 (-0.58 ,-0.51 )	0.58	P<0.001
	1972-1976	-0.73 (-0.78 ,-0.69 )	0.48	P<0.001
	1977-1981	-0.88 (-0.94 ,-0.82 )	0.41	P<0.001
	1982-1986	-1.01 (-1.08 ,-0.93 )	0.37	P<0.001
	1987-1991	-1.1 (-1.2 ,-1 )	0.33	P<0.001
	1992-1996	-1.28 (-1.49 ,-1.06 )	0.28	P<0.001
CI: Confidence interval

## Sheet: S Table 7
S Table 7: Age-period-cohort analysis of CRC due to smoking in China, 1992-2021.
Group	Variable	Coef (95%CI)	Relative Risk	P-value
age	30-34 years	-2.24 (-2.35 ,-2.13 )	0.11	P<0.001
	35-39 years	-1.53 (-1.61 ,-1.44 )	0.22	P<0.001
	40-44 years	-1.04 (-1.11 ,-0.97 )	0.35	P<0.001
	45-49 years	-0.68 (-0.73 ,-0.62 )	0.51	P<0.001
	50-54 years	-0.29 (-0.33 ,-0.25 )	0.75	P<0.001
	55-59 years	0.01 (-0.02 ,0.05 )	1.01	0.539
	60-64 years	0.22 (0.19 ,0.25 )	1.25	P<0.001
	65-69 years	0.47 (0.44 ,0.5 )	1.6	P<0.001
	70-74 years	0.72 (0.69 ,0.76 )	2.06	P<0.001
	75-79 years	0.89 (0.84 ,0.93 )	2.42	P<0.001
	80-84 years	0.81 (0.75 ,0.87 )	2.25	P<0.001
	85-89 years	1.08 (1.01 ,1.16 )	2.96	P<0.001
	90-94 years	1.14 (1.04 ,1.24 )	3.13	P<0.001
	95+ years	0.42 (0.21 ,0.64 )	1.52	P<0.001
period	1992-1996	-0.15 (-0.18 ,-0.11 )	0.86	P<0.001
	1997-2001	-0.16 (-0.18 ,-0.13 )	0.86	P<0.001
	2002-2006	-0.09 (-0.11 ,-0.08 )	0.91	P<0.001
	2007-2011	0.02 (0 ,0.03 )	1.02	0.073
	2012-2016	0.14 (0.12 ,0.17 )	1.15	P<0.001
	2017-2021	0.24 (0.2 ,0.27 )	1.27	P<0.001
cohort	1897-1901	0.77 (-0.08 ,1.61 )	2.15	0.074
	1902-1906	0.73 (0.46 ,1 )	2.08	P<0.001
	1907-1911	0.59 (0.41 ,0.77 )	1.81	P<0.001
	1912-1916	0.52 (0.37 ,0.67 )	1.69	P<0.001
	1917-1921	0.46 (0.33 ,0.59 )	1.58	P<0.001
	1922-1926	0.42 (0.3 ,0.53 )	1.52	P<0.001
	1927-1931	0.37 (0.27 ,0.47 )	1.44	P<0.001
	1932-1936	0.29 (0.2 ,0.38 )	1.34	P<0.001
	1937-1941	0.21 (0.14 ,0.28 )	1.23	P<0.001
	1942-1946	0.1 (0.04 ,0.17 )	1.11	0.001
	1947-1951	0 (-0.05 ,0.06 )	1	0.874
	1952-1956	-0.13 (-0.17 ,-0.09 )	0.88	P<0.001
	1957-1961	-0.25 (-0.29 ,-0.21 )	0.78	P<0.001
	1962-1966	-0.41 (-0.45 ,-0.38 )	0.66	P<0.001
	1967-1971	-0.5 (-0.54 ,-0.46 )	0.61	P<0.001
	1972-1976	-0.67 (-0.73 ,-0.62 )	0.51	P<0.001
	1977-1981	-0.77 (-0.85 ,-0.7 )	0.46	P<0.001
	1982-1986	-0.84 (-0.95 ,-0.73 )	0.43	P<0.001
	1987-1991	-0.89 (-1.07 ,-0.7 )	0.41	P<0.001
CI: Confidence interval

## Sheet: S Table 8
S Table 8: Age-period-cohort analysis of CRC due to high alcohol use in China, 1992-2021.
Group	Variable	Coef (95%CI)	Relative Risk	P-value
age	15-19 years	-4.37 (-4.82 ,-3.92 )	0.01	P<0.001
	20-24 years	-2.24 (-2.41 ,-2.07 )	0.11	P<0.001
	25-39 years	-1.61 (-1.74 ,-1.48 )	0.2	P<0.001
	30-34 years	-0.9 (-1.01 ,-0.8 )	0.41	P<0.001
	35-39 years	-0.45 (-0.54 ,-0.36 )	0.64	P<0.001
	40-44 years	-0.11 (-0.19 ,-0.04 )	0.89	0.003
	45-49 years	0.2 (0.13 ,0.26 )	1.22	P<0.001
	50-54 years	0.43 (0.38 ,0.48 )	1.54	P<0.001
	55-59 years	0.64 (0.6 ,0.69 )	1.91	P<0.001
	60-64 years	0.78 (0.73 ,0.83 )	2.18	P<0.001
	65-69 years	0.88 (0.83 ,0.93 )	2.41	P<0.001
	70-74 years	1.07 (1.02 ,1.13 )	2.92	P<0.001
	75-79 years	1.2 (1.13 ,1.27 )	3.32	P<0.001
	80-84 years	1.05 (0.97 ,1.13 )	2.86	P<0.001
	85-89 years	1.33 (1.24 ,1.43 )	3.8	P<0.001
	90-94 years	1.38 (1.25 ,1.5 )	3.96	P<0.001
	95+ years	0.73 (0.48 ,0.99 )	2.08	P<0.001
period	1992-1996	-0.29 (-0.33 ,-0.25 )	0.75	P<0.001
	1997-2001	-0.3 (-0.33 ,-0.27 )	0.74	P<0.001
	2002-2006	-0.2 (-0.22 ,-0.17 )	0.82	P<0.001
	2007-2011	0.05 (0.03 ,0.07 )	1.05	P<0.001
	2012-2016	0.28 (0.25 ,0.31 )	1.32	P<0.001
	2017-2021	0.46 (0.42 ,0.5 )	1.59	P<0.001
cohort	1897-1901	0.96 (-0.25 ,2.18 )	2.62	0.121
	1902-1906	1.18 (0.83 ,1.53 )	3.25	P<0.001
	1907-1911	1.01 (0.78 ,1.24 )	2.75	P<0.001
	1912-1916	0.91 (0.72 ,1.11 )	2.49	P<0.001
	1917-1921	0.86 (0.68 ,1.03 )	2.35	P<0.001
	1922-1926	0.79 (0.64 ,0.95 )	2.21	P<0.001
	1927-1931	0.73 (0.59 ,0.87 )	2.07	P<0.001
	1932-1936	0.62 (0.49 ,0.76 )	1.87	P<0.001
	1937-1941	0.5 (0.38 ,0.63 )	1.65	P<0.001
	1942-1946	0.35 (0.23 ,0.46 )	1.41	P<0.001
	1947-1951	0.21 (0.11 ,0.32 )	1.24	P<0.001
	1952-1956	0.04 (-0.06 ,0.14 )	1.04	0.392
	1957-1961	-0.12 (-0.21 ,-0.02 )	0.89	0.02
	1962-1966	-0.33 (-0.42 ,-0.23 )	0.72	P<0.001
	1967-1971	-0.45 (-0.55 ,-0.36 )	0.64	P<0.001
	1972-1976	-0.64 (-0.74 ,-0.54 )	0.53	P<0.001
	1977-1981	-0.77 (-0.88 ,-0.66 )	0.46	P<0.001
	1982-1986	-0.87 (-1 ,-0.75 )	0.42	P<0.001
	1987-1991	-0.97 (-1.11 ,-0.82 )	0.38	P<0.001
	1992-1996	-1.12 (-1.32 ,-0.92 )	0.33	P<0.001
	1997-2001	-1.24 (-1.58 ,-0.9 )	0.29	P<0.001
	2002-2006	-1.67 (-3.06 ,-0.28 )	0.19	0.018
CI: Confidence interval

## Sheet: S Table 9
S Table 9: Age-period-cohort analysis of CRC due to high BMI in China, 1992-2021.
Group	Variable	Coef (95%CI)	Relative Risk	P-value
age	20-24 years	-3.15 (-3.35 ,-2.94 )	0.04	P<0.001
	25-39 years	-2.35 (-2.48 ,-2.22 )	0.1	P<0.001
	30-34 years	-1.55 (-1.65 ,-1.45 )	0.21	P<0.001
	35-39 years	-1.04 (-1.12 ,-0.97 )	0.35	P<0.001
	40-44 years	-0.62 (-0.68 ,-0.55 )	0.54	P<0.001
	45-49 years	-0.3 (-0.35 ,-0.24 )	0.74	P<0.001
	50-54 years	0.04 (-0.01 ,0.08 )	1.04	0.097
	55-59 years	0.3 (0.26 ,0.34 )	1.35	P<0.001
	60-64 years	0.5 (0.47 ,0.54 )	1.66	P<0.001
	65-69 years	0.7 (0.66 ,0.73 )	2.01	P<0.001
	70-74 years	0.95 (0.91 ,0.99 )	2.58	P<0.001
	75-79 years	1.11 (1.06 ,1.16 )	3.03	P<0.001
	80-84 years	1.12 (1.06 ,1.18 )	3.07	P<0.001
	85-89 years	1.4 (1.33 ,1.47 )	4.05	P<0.001
	90-94 years	1.54 (1.45 ,1.64 )	4.68	P<0.001
	95+ years	1.34 (1.18 ,1.5 )	3.82	P<0.001
period	1992-1996	-0.58 (-0.62 ,-0.54 )	0.56	P<0.001
	1997-2001	-0.39 (-0.42 ,-0.36 )	0.68	P<0.001
	2002-2006	-0.15 (-0.17 ,-0.12 )	0.86	P<0.001
	2007-2011	0.09 (0.07 ,0.11 )	1.1	P<0.001
	2012-2016	0.36 (0.34 ,0.38 )	1.43	P<0.001
	2017-2021	0.66 (0.63 ,0.69 )	1.94	P<0.001
cohort	1897-1901	1.02 (0.17 ,1.87 )	2.77	0.019
	1902-1906	1.05 (0.75 ,1.36 )	2.87	P<0.001
	1907-1911	0.94 (0.75 ,1.12 )	2.56	P<0.001
	1912-1916	0.82 (0.68 ,0.97 )	2.28	P<0.001
	1917-1921	0.74 (0.62 ,0.87 )	2.1	P<0.001
	1922-1926	0.68 (0.57 ,0.79 )	1.98	P<0.001
	1927-1931	0.6 (0.5 ,0.7 )	1.82	P<0.001
	1932-1936	0.5 (0.41 ,0.59 )	1.64	P<0.001
	1937-1941	0.37 (0.29 ,0.45 )	1.45	P<0.001
	1942-1946	0.22 (0.15 ,0.3 )	1.25	P<0.001
	1947-1951	0.1 (0.03 ,0.17 )	1.11	0.003
	1952-1956	-0.05 (-0.11 ,0.01 )	0.95	0.123
	1957-1961	-0.21 (-0.27 ,-0.15 )	0.81	P<0.001
	1962-1966	-0.41 (-0.47 ,-0.35 )	0.66	P<0.001
	1967-1971	-0.53 (-0.59 ,-0.47 )	0.59	P<0.001
	1972-1976	-0.71 (-0.78 ,-0.64 )	0.49	P<0.001
	1977-1981	-0.82 (-0.91 ,-0.74 )	0.44	P<0.001
	1982-1986	-0.9 (-1 ,-0.8 )	0.41	P<0.001
	1987-1991	-0.97 (-1.1 ,-0.85 )	0.38	P<0.001
	1992-1996	-1.15 (-1.36 ,-0.94 )	0.32	P<0.001
	1997-2001	-1.3 (-1.78 ,-0.82 )	0.27	P<0.001
CI: Confidence interval; BMI: body-mess-index

## Sheet: S Table 10
S Table 10: Forecast to 2025 for DALY of colorectal cancer attributable to dietary risk factors.
Type	Year	Value
Actual	1990	160.949
	1991	159.04
	1992	156.813
	1993	154.484
	1994	151.716
	1995	149
	1996	145.829
	1997	142.867
	1998	141.2
	1999	140.047
	2000	140.153
	2001	139.205
	2002	137.495
	2003	137.035
	2004	137.354
	2005	135.148
	2006	129.645
	2007	127.146
	2008	127.165
	2009	126.937
	2010	127.269
	2011	126.373
	2012	124.446
	2013	122.35
	2014	120.675
	2015	120.064
	2016	120.315
	2017	120.746
	2018	121.565
	2019	122.395
	2020	122.923
	2021	122.933
Forecast	2022	122.324
	2023	121.897
	2024	121.529
	2025	121.161
	2026	120.792
	2027	120.424
	2028	120.056
	2029	119.688
	2030	119.319
	2031	118.951
	2032	118.583
	2033	118.215
	2034	117.847
	2035	117.478
	2036	117.11
	2037	116.742
	2038	116.374
	2039	116.005
	2040	115.637
	2041	115.269
	2042	114.901
	2043	114.532
	2044	114.164
	2045	113.796
	2046	113.428
	2047	113.06
	2048	112.691
	2049	112.323
	2050	111.955
DALYs: disability-adjusted life years;

[truncated: 4 more sheets: S Table 11, S Table 12, S Table 13, S Table 14]
